# Supplementary material for: Relationship between perceived risk and compliance with infection control measures during the first year of a pandemic
Source: PeerJ. 2026 Feb 19;14:e20554. doi: 10.7717/peerj.20554 (PMC12925416; doi:10.7717/peerj.20554)
Supplement: Supplemental Information 2 [file peerj-14-20554-s002.r]

# Load required packages
library(psych)    # for corr.test, describe
library(apaTables) # for APA style correlation table (optional)


# Select only the variables of interest
vars <- df_complete[, c("perceived_risk_w1", "perceived_risk_w2", "perceived_risk_w3", "perceived_risk_w4",
                        "compliance_general_w1", "compliance_general_w2", "compliance_general_w3", "compliance_general_w4")]

# ---- Descriptive statistics ----
desc <- psych::describe(vars)
print(desc[, c("n","mean","sd","min","max","skew","kurtosis")], digits = 2)


# Select the relevant variables for the correlation table
variables <- df_complete[, c("perceived_risk_w1", "perceived_risk_w2", "perceived_risk_w3", "perceived_risk_w4",
                    "compliance_general_w1", "compliance_general_w2", "compliance_general_w3", "compliance_general_w4")]

# Calculate the correlation matrix
correlation_matrix <- cor(variables, use = "complete.obs")

# Display the correlation matrix
correlation_matrix
