# Supplementary material for: Relationship between perceived risk and compliance with infection control measures during the first year of a pandemic
Source: PeerJ. 2026 Feb 19;14:e20554. doi: 10.7717/peerj.20554 (PMC12925416; doi:10.7717/peerj.20554)
Supplement: Supplemental Information 3 [file peerj-14-20554-s003.r]

#install.packages("lavaan")
#library(lavaan)

#Multiverse

#Version 1 is the main model already tested

#Version 2: Include only item for perceived risk of infection for oneself


RICLPM <- '
  # Create between components (random intercepts)
  RIx =~ 1*risk_infection_self_w1 + 1*risk_infection_self_w2 + 1*risk_infection_self_w3 + 1*risk_infection_self_w4
  RIy =~ 1*compliance_general_w1 + 1*compliance_general_w2 + 1*compliance_general_w3 + 1*compliance_general_w4
  
  # Create within-person centered variables
  wx1 =~ 1*risk_infection_self_w1
  wx2 =~ 1*risk_infection_self_w2
  wx3 =~ 1*risk_infection_self_w3 
  wx4 =~ 1*risk_infection_self_w4
  wy1 =~ 1*compliance_general_w1
  wy2 =~ 1*compliance_general_w2
  wy3 =~ 1*compliance_general_w3
  wy4 =~ 1*compliance_general_w4

  # Estimate lagged effects between within-person centered variables
  wx2 + wy2 ~ wx1 + wy1
  wx3 + wy3 ~ wx2 + wy2
  wx4 + wy4 ~ wx3 + wy3

  # Estimate covariance between within-person centered variables at first wave
  wx1 ~~ wy1 # Covariance
  
  # Estimate covariances between residuals of within-person centered variables 
  # (i.e., innovations)
  wx2 ~~ wy2
  wx3 ~~ wy3
  wx4 ~~ wy4
  
  # Estimate variance and covariance of random intercepts
  RIx ~~ RIx
  RIy ~~ RIy
  RIx ~~ RIy

  # Estimate (residual) variance of within-person centered variables
  wx1 ~~ wx1 # Variances
  wy1 ~~ wy1 
  wx2 ~~ wx2 # Residual variances
  wy2 ~~ wy2 
  wx3 ~~ wx3 
  wy3 ~~ wy3 
  wx4 ~~ wx4 
  wy4 ~~ wy4 
'
V2 <- lavaan(RICLPM, 
                     data = df_complete, 
                     missing = 'ML', 
                     meanstructure = T, 
                     int.ov.free = T
) 
summary(V2, fit.measures = TRUE, standardized = T)


#Version 3: Include only item for perceived risk of infection for general population


RICLPM <- '
  # Create between components (random intercepts)
  RIx =~ 1*risk_infection_general_w1 + 1*risk_infection_general_w2 + 1*risk_infection_general_w3 + 1*risk_infection_general_w4
  RIy =~ 1*compliance_general_w1 + 1*compliance_general_w2 + 1*compliance_general_w3 + 1*compliance_general_w4
  
  # Create within-person centered variables
  wx1 =~ 1*risk_infection_general_w1
  wx2 =~ 1*risk_infection_general_w2
  wx3 =~ 1*risk_infection_general_w3 
  wx4 =~ 1*risk_infection_general_w4
  wy1 =~ 1*compliance_general_w1
  wy2 =~ 1*compliance_general_w2
  wy3 =~ 1*compliance_general_w3
  wy4 =~ 1*compliance_general_w4

  # Estimate lagged effects between within-person centered variables
  wx2 + wy2 ~ wx1 + wy1
  wx3 + wy3 ~ wx2 + wy2
  wx4 + wy4 ~ wx3 + wy3

  # Estimate covariance between within-person centered variables at first wave
  wx1 ~~ wy1 # Covariance
  
  # Estimate covariances between residuals of within-person centered variables 
  # (i.e., innovations)
  wx2 ~~ wy2
  wx3 ~~ wy3
  wx4 ~~ wy4
  
  # Estimate variance and covariance of random intercepts
  RIx ~~ RIx
  RIy ~~ RIy
  RIx ~~ RIy

  # Estimate (residual) variance of within-person centered variables
  wx1 ~~ wx1 # Variances
  wy1 ~~ wy1 
  wx2 ~~ wx2 # Residual variances
  wy2 ~~ wy2 
  wx3 ~~ wx3 
  wy3 ~~ wy3 
  wx4 ~~ wx4 
  wy4 ~~ wy4 
'
V3 <- lavaan(RICLPM, 
             data = df_complete, 
             missing = 'ML', 
             meanstructure = T, 
             int.ov.free = T
) 
summary(V3, fit.measures = TRUE, standardized = T)

#Version 4: Include only item for perceived risk of serious illness for oneself


RICLPM <- '
  # Create between components (random intercepts)
  RIx =~ 1*risk_sick_self_w1 + 1*risk_sick_self_w2 + 1*risk_sick_self_w3 + 1*risk_sick_self_w4
  RIy =~ 1*compliance_general_w1 + 1*compliance_general_w2 + 1*compliance_general_w3 + 1*compliance_general_w4
  
  # Create within-person centered variables
  wx1 =~ 1*risk_sick_self_w1
  wx2 =~ 1*risk_sick_self_w2
  wx3 =~ 1*risk_sick_self_w3 
  wx4 =~ 1*risk_sick_self_w4
  wy1 =~ 1*compliance_general_w1
  wy2 =~ 1*compliance_general_w2
  wy3 =~ 1*compliance_general_w3
  wy4 =~ 1*compliance_general_w4

  # Estimate lagged effects between within-person centered variables
  wx2 + wy2 ~ wx1 + wy1
  wx3 + wy3 ~ wx2 + wy2
  wx4 + wy4 ~ wx3 + wy3

  # Estimate covariance between within-person centered variables at first wave
  wx1 ~~ wy1 # Covariance
  
  # Estimate covariances between residuals of within-person centered variables 
  # (i.e., innovations)
  wx2 ~~ wy2
  wx3 ~~ wy3
  wx4 ~~ wy4
  
  # Estimate variance and covariance of random intercepts
  RIx ~~ RIx
  RIy ~~ RIy
  RIx ~~ RIy

  # Estimate (residual) variance of within-person centered variables
  wx1 ~~ wx1 # Variances
  wy1 ~~ wy1 
  wx2 ~~ wx2 # Residual variances
  wy2 ~~ wy2 
  wx3 ~~ wx3 
  wy3 ~~ wy3 
  wx4 ~~ wx4 
  wy4 ~~ wy4 
'
V4 <- lavaan(RICLPM, 
             data = df_complete, 
             missing = 'ML', 
             meanstructure = T, 
             int.ov.free = T
) 
summary(V4, fit.measures = TRUE, standardized = T)


#Version 5: Include only item for perceived risk of change to daily life


RICLPM <- '
  # Create between components (random intercepts)
  RIx =~ 1*risk_change_self_w1 + 1*risk_change_self_w2 + 1*risk_change_self_w3 + 1*risk_change_self_w4
  RIy =~ 1*compliance_general_w1 + 1*compliance_general_w2 + 1*compliance_general_w3 + 1*compliance_general_w4
  
  # Create within-person centered variables
  wx1 =~ 1*risk_change_self_w1
  wx2 =~ 1*risk_change_self_w2
  wx3 =~ 1*risk_change_self_w3 
  wx4 =~ 1*risk_change_self_w4
  wy1 =~ 1*compliance_general_w1
  wy2 =~ 1*compliance_general_w2
  wy3 =~ 1*compliance_general_w3
  wy4 =~ 1*compliance_general_w4

  # Estimate lagged effects between within-person centered variables
  wx2 + wy2 ~ wx1 + wy1
  wx3 + wy3 ~ wx2 + wy2
  wx4 + wy4 ~ wx3 + wy3

  # Estimate covariance between within-person centered variables at first wave
  wx1 ~~ wy1 # Covariance
  
  # Estimate covariances between residuals of within-person centered variables 
  # (i.e., innovations)
  wx2 ~~ wy2
  wx3 ~~ wy3
  wx4 ~~ wy4
  
  # Estimate variance and covariance of random intercepts
  RIx ~~ RIx
  RIy ~~ RIy
  RIx ~~ RIy

  # Estimate (residual) variance of within-person centered variables
  wx1 ~~ wx1 # Variances
  wy1 ~~ wy1 
  wx2 ~~ wx2 # Residual variances
  wy2 ~~ wy2 
  wx3 ~~ wx3 
  wy3 ~~ wy3 
  wx4 ~~ wx4 
  wy4 ~~ wy4 
'
V5 <- lavaan(RICLPM, 
             data = df_complete, 
             missing = 'ML', 
             meanstructure = T, 
             int.ov.free = T
) 
summary(V5, fit.measures = TRUE, standardized = T)


#Version 6: On index of items for perceived risk of infection for self and general

df_complete$version6_w1 <- rowMeans(df_complete[, c("risk_infection_general_w1", 
                                                          "risk_infection_self_w1" 
                                                          )], na.rm = TRUE)

df_complete$version6_w2 <- rowMeans(df_complete[, c("risk_infection_general_w2", 
                                                    "risk_infection_self_w2" 
)], na.rm = TRUE)


df_complete$version6_w3 <- rowMeans(df_complete[, c("risk_infection_general_w3", 
                                                    "risk_infection_self_w3" 
)], na.rm = TRUE)


df_complete$version6_w4 <- rowMeans(df_complete[, c("risk_infection_general_w4", 
                                                    "risk_infection_self_w4" 
)], na.rm = TRUE)

RICLPM <- '
  # Create between components (random intercepts)
  RIx =~ 1*version6_w1 + 1*version6_w2 + 1*version6_w3 + 1*version6_w4
  RIy =~ 1*compliance_general_w1 + 1*compliance_general_w2 + 1*compliance_general_w3 + 1*compliance_general_w4
  
  # Create within-person centered variables
  wx1 =~ 1*version6_w1
  wx2 =~ 1*version6_w2
  wx3 =~ 1*version6_w3 
  wx4 =~ 1*version6_w4
  wy1 =~ 1*compliance_general_w1
  wy2 =~ 1*compliance_general_w2
  wy3 =~ 1*compliance_general_w3
  wy4 =~ 1*compliance_general_w4

  # Estimate lagged effects between within-person centered variables
  wx2 + wy2 ~ wx1 + wy1
  wx3 + wy3 ~ wx2 + wy2
  wx4 + wy4 ~ wx3 + wy3

  # Estimate covariance between within-person centered variables at first wave
  wx1 ~~ wy1 # Covariance
  
  # Estimate covariances between residuals of within-person centered variables 
  # (i.e., innovations)
  wx2 ~~ wy2
  wx3 ~~ wy3
  wx4 ~~ wy4
  
  # Estimate variance and covariance of random intercepts
  RIx ~~ RIx
  RIy ~~ RIy
  RIx ~~ RIy

  # Estimate (residual) variance of within-person centered variables
  wx1 ~~ wx1 # Variances
  wy1 ~~ wy1 
  wx2 ~~ wx2 # Residual variances
  wy2 ~~ wy2 
  wx3 ~~ wx3 
  wy3 ~~ wy3 
  wx4 ~~ wx4 
  wy4 ~~ wy4 
'
V6 <- lavaan(RICLPM, 
             data = df_complete, 
             missing = 'ML', 
             meanstructure = T, 
             int.ov.free = T
) 
summary(V6, fit.measures = TRUE, standardized = T)

#Version 7: On index of items for perceived risk of infection general and sick self

df_complete$version7_w1 <- rowMeans(df_complete[, c("risk_infection_general_w1", 
                                                    "risk_sick_self_w1" 
)], na.rm = TRUE)

df_complete$version7_w2 <- rowMeans(df_complete[, c("risk_infection_general_w2", 
                                                    "risk_sick_self_w2" 
)], na.rm = TRUE)


df_complete$version7_w3 <- rowMeans(df_complete[, c("risk_infection_general_w3", 
                                                    "risk_sick_self_w3" 
)], na.rm = TRUE)


df_complete$version7_w4 <- rowMeans(df_complete[, c("risk_infection_general_w4", 
                                                  "risk_sick_self_w4" 
)], na.rm = TRUE)

RICLPM <- '
  # Create between components (random intercepts)
  RIx =~ 1*version7_w1 + 1*version7_w2 + 1*version7_w3 + 1*version7_w4
  RIy =~ 1*compliance_general_w1 + 1*compliance_general_w2 + 1*compliance_general_w3 + 1*compliance_general_w4
  
  # Create within-person centered variables
  wx1 =~ 1*version7_w1
  wx2 =~ 1*version7_w2
  wx3 =~ 1*version7_w3 
  wx4 =~ 1*version7_w4
  wy1 =~ 1*compliance_general_w1
  wy2 =~ 1*compliance_general_w2
  wy3 =~ 1*compliance_general_w3
  wy4 =~ 1*compliance_general_w4

  # Estimate lagged effects between within-person centered variables
  wx2 + wy2 ~ wx1 + wy1
  wx3 + wy3 ~ wx2 + wy2
  wx4 + wy4 ~ wx3 + wy3

  # Estimate covariance between within-person centered variables at first wave
  wx1 ~~ wy1 # Covariance
  
  # Estimate covariances between residuals of within-person centered variables 
  # (i.e., innovations)
  wx2 ~~ wy2
  wx3 ~~ wy3
  wx4 ~~ wy4
  
  # Estimate variance and covariance of random intercepts
  RIx ~~ RIx
  RIy ~~ RIy
  RIx ~~ RIy

  # Estimate (residual) variance of within-person centered variables
  wx1 ~~ wx1 # Variances
  wy1 ~~ wy1 
  wx2 ~~ wx2 # Residual variances
  wy2 ~~ wy2 
  wx3 ~~ wx3 
  wy3 ~~ wy3 
  wx4 ~~ wx4 
  wy4 ~~ wy4 
'
V7 <- lavaan(RICLPM, 
             data = df_complete, 
             missing = 'ML', 
             meanstructure = T, 
             int.ov.free = T
) 
summary(V7, fit.measures = TRUE, standardized = T)


#Version 8: On index of items for perceived risk of infection general and change to daily life

df_complete$version8_w1 <- rowMeans(df_complete[, c("risk_infection_general_w1", 
                                                    "risk_change_self_w1" 
)], na.rm = TRUE)

df_complete$version8_w2 <- rowMeans(df_complete[, c("risk_infection_general_w2", 
                                                    "risk_change_self_w2" 
)], na.rm = TRUE)


df_complete$version8_w3 <- rowMeans(df_complete[, c("risk_infection_general_w3", 
                                                    "risk_change_self_w3" 
)], na.rm = TRUE)


df_complete$version8_w4 <- rowMeans(df_complete[, c("risk_infection_general_w4", 
                                                    "risk_change_self_w4" 
)], na.rm = TRUE)

RICLPM <- '
  # Create between components (random intercepts)
  RIx =~ 1*version8_w1 + 1*version8_w2 + 1*version8_w3 + 1*version8_w4
  RIy =~ 1*compliance_general_w1 + 1*compliance_general_w2 + 1*compliance_general_w3 + 1*compliance_general_w4
  
  # Create within-person centered variables
  wx1 =~ 1*version8_w1
  wx2 =~ 1*version8_w2
  wx3 =~ 1*version8_w3 
  wx4 =~ 1*version8_w4
  wy1 =~ 1*compliance_general_w1
  wy2 =~ 1*compliance_general_w2
  wy3 =~ 1*compliance_general_w3
  wy4 =~ 1*compliance_general_w4

  # Estimate lagged effects between within-person centered variables
  wx2 + wy2 ~ wx1 + wy1
  wx3 + wy3 ~ wx2 + wy2
  wx4 + wy4 ~ wx3 + wy3

  # Estimate covariance between within-person centered variables at first wave
  wx1 ~~ wy1 # Covariance
  
  # Estimate covariances between residuals of within-person centered variables 
  # (i.e., innovations)
  wx2 ~~ wy2
  wx3 ~~ wy3
  wx4 ~~ wy4
  
  # Estimate variance and covariance of random intercepts
  RIx ~~ RIx
  RIy ~~ RIy
  RIx ~~ RIy

  # Estimate (residual) variance of within-person centered variables
  wx1 ~~ wx1 # Variances
  wy1 ~~ wy1 
  wx2 ~~ wx2 # Residual variances
  wy2 ~~ wy2 
  wx3 ~~ wx3 
  wy3 ~~ wy3 
  wx4 ~~ wx4 
  wy4 ~~ wy4 
'
V8 <- lavaan(RICLPM, 
             data = df_complete, 
             missing = 'ML', 
             meanstructure = T, 
             int.ov.free = T
) 
summary(V8, fit.measures = TRUE, standardized = T)


#Version 9: On index of items for perceived risk of infection general and change to daily life

df_complete$version9_w1 <- rowMeans(df_complete[, c("risk_infection_self_w1", 
                                                    "risk_sick_self_w1" 
)], na.rm = TRUE)

df_complete$version9_w2 <- rowMeans(df_complete[, c("risk_infection_self_w2", 
                                                    "risk_sick_self_w2" 
)], na.rm = TRUE)
df_complete$version9_w3 <- rowMeans(df_complete[, c("risk_infection_self_w3", 
                                                    "risk_sick_self_w3" 
)], na.rm = TRUE)
df_complete$version9_w4 <- rowMeans(df_complete[, c("risk_infection_self_w4", 
                                                    "risk_sick_self_w4" 
)], na.rm = TRUE)

RICLPM <- '
  # Create between components (random intercepts)
  RIx =~ 1*version9_w1 + 1*version9_w2 + 1*version9_w3 + 1*version9_w4
  RIy =~ 1*compliance_general_w1 + 1*compliance_general_w2 + 1*compliance_general_w3 + 1*compliance_general_w4
  
  # Create within-person centered variables
  wx1 =~ 1*version9_w1
  wx2 =~ 1*version9_w2
  wx3 =~ 1*version9_w3 
  wx4 =~ 1*version9_w4
  wy1 =~ 1*compliance_general_w1
  wy2 =~ 1*compliance_general_w2
  wy3 =~ 1*compliance_general_w3
  wy4 =~ 1*compliance_general_w4

  # Estimate lagged effects between within-person centered variables
  wx2 + wy2 ~ wx1 + wy1
  wx3 + wy3 ~ wx2 + wy2
  wx4 + wy4 ~ wx3 + wy3

  # Estimate covariance between within-person centered variables at first wave
  wx1 ~~ wy1 # Covariance
  
  # Estimate covariances between residuals of within-person centered variables 
  # (i.e., innovations)
  wx2 ~~ wy2
  wx3 ~~ wy3
  wx4 ~~ wy4
  
  # Estimate variance and covariance of random intercepts
  RIx ~~ RIx
  RIy ~~ RIy
  RIx ~~ RIy

  # Estimate (residual) variance of within-person centered variables
  wx1 ~~ wx1 # Variances
  wy1 ~~ wy1 
  wx2 ~~ wx2 # Residual variances
  wy2 ~~ wy2 
  wx3 ~~ wx3 
  wy3 ~~ wy3 
  wx4 ~~ wx4 
  wy4 ~~ wy4 
'
V9 <- lavaan(RICLPM, 
             data = df_complete, 
             missing = 'ML', 
             meanstructure = T, 
             int.ov.free = T
) 
summary(V9, fit.measures = TRUE, standardized = T)


#Version 10: On index of items for perceived risk of infection self and change to daily life

df_complete$version10_w1 <- rowMeans(df_complete[, c("risk_infection_self_w1", 
                                                    "risk_change_self_w1" 
)], na.rm = TRUE)

df_complete$version10_w2 <- rowMeans(df_complete[, c("risk_infection_self_w2", 
                                                    "risk_change_self_w2" 
)], na.rm = TRUE)
df_complete$version10_w3 <- rowMeans(df_complete[, c("risk_infection_self_w3", 
                                                    "risk_change_self_w3" 
)], na.rm = TRUE)
df_complete$version10_w4 <- rowMeans(df_complete[, c("risk_infection_self_w4", 
                                                    "risk_change_self_w4" 
)], na.rm = TRUE)

RICLPM <- '
  # Create between components (random intercepts)
  RIx =~ 1*version10_w1 + 1*version10_w2 + 1*version10_w3 + 1*version10_w4
  RIy =~ 1*compliance_general_w1 + 1*compliance_general_w2 + 1*compliance_general_w3 + 1*compliance_general_w4
  
  # Create within-person centered variables
  wx1 =~ 1*version10_w1
  wx2 =~ 1*version10_w2
  wx3 =~ 1*version10_w3 
  wx4 =~ 1*version10_w4
  wy1 =~ 1*compliance_general_w1
  wy2 =~ 1*compliance_general_w2
  wy3 =~ 1*compliance_general_w3
  wy4 =~ 1*compliance_general_w4

  # Estimate lagged effects between within-person centered variables
  wx2 + wy2 ~ wx1 + wy1
  wx3 + wy3 ~ wx2 + wy2
  wx4 + wy4 ~ wx3 + wy3

  # Estimate covariance between within-person centered variables at first wave
  wx1 ~~ wy1 # Covariance
  
  # Estimate covariances between residuals of within-person centered variables 
  # (i.e., innovations)
  wx2 ~~ wy2
  wx3 ~~ wy3
  wx4 ~~ wy4
  
  # Estimate variance and covariance of random intercepts
  RIx ~~ RIx
  RIy ~~ RIy
  RIx ~~ RIy

  # Estimate (residual) variance of within-person centered variables
  wx1 ~~ wx1 # Variances
  wy1 ~~ wy1 
  wx2 ~~ wx2 # Residual variances
  wy2 ~~ wy2 
  wx3 ~~ wx3 
  wy3 ~~ wy3 
  wx4 ~~ wx4 
  wy4 ~~ wy4 
'
V10 <- lavaan(RICLPM, 
             data = df_complete, 
             missing = 'ML', 
             meanstructure = T, 
             int.ov.free = T
) 
summary(V10, fit.measures = TRUE, standardized = T)


#Version 11: On index of items for perceived risk of sick and change to daily life

df_complete$version11_w1 <- rowMeans(df_complete[, c("risk_sick_self_w1", 
                                                     "risk_change_self_w1" 
)], na.rm = TRUE)

df_complete$version11_w2 <- rowMeans(df_complete[, c("risk_sick_self_w2", 
                                                     "risk_change_self_w2" 
)], na.rm = TRUE)
df_complete$version11_w3 <- rowMeans(df_complete[, c("risk_sick_self_w3", 
                                                     "risk_change_self_w3" 
)], na.rm = TRUE)
df_complete$version11_w4 <- rowMeans(df_complete[, c("risk_sick_self_w4", 
                                                     "risk_change_self_w4" 
)], na.rm = TRUE)

RICLPM <- '
  # Create between components (random intercepts)
  RIx =~ 1*version11_w1 + 1*version11_w2 + 1*version11_w3 + 1*version11_w4
  RIy =~ 1*compliance_general_w1 + 1*compliance_general_w2 + 1*compliance_general_w3 + 1*compliance_general_w4
  
  # Create within-person centered variables
  wx1 =~ 1*version11_w1
  wx2 =~ 1*version11_w2
  wx3 =~ 1*version11_w3 
  wx4 =~ 1*version11_w4
  wy1 =~ 1*compliance_general_w1
  wy2 =~ 1*compliance_general_w2
  wy3 =~ 1*compliance_general_w3
  wy4 =~ 1*compliance_general_w4

  # Estimate lagged effects between within-person centered variables
  wx2 + wy2 ~ wx1 + wy1
  wx3 + wy3 ~ wx2 + wy2
  wx4 + wy4 ~ wx3 + wy3

  # Estimate covariance between within-person centered variables at first wave
  wx1 ~~ wy1 # Covariance
  
  # Estimate covariances between residuals of within-person centered variables 
  # (i.e., innovations)
  wx2 ~~ wy2
  wx3 ~~ wy3
  wx4 ~~ wy4
  
  # Estimate variance and covariance of random intercepts
  RIx ~~ RIx
  RIy ~~ RIy
  RIx ~~ RIy

  # Estimate (residual) variance of within-person centered variables
  wx1 ~~ wx1 # Variances
  wy1 ~~ wy1 
  wx2 ~~ wx2 # Residual variances
  wy2 ~~ wy2 
  wx3 ~~ wx3 
  wy3 ~~ wy3 
  wx4 ~~ wx4 
  wy4 ~~ wy4 
'
V11 <- lavaan(RICLPM, 
              data = df_complete, 
              missing = 'ML', 
              meanstructure = T, 
              int.ov.free = T
) 
summary(V11, fit.measures = TRUE, standardized = T)


#Version 12: On index of items for perceived risk of sick self, risk infection self, and infection general

df_complete$version12_w1 <- rowMeans(df_complete[, c("risk_sick_self_w1",
                                                     "risk_infection_general_w1",
                                                     "risk_infection_self_w1"
)], na.rm = TRUE)


df_complete$version12_w2 <- rowMeans(df_complete[, c("risk_sick_self_w2",
                                                     "risk_infection_general_w2",
                                                     "risk_infection_self_w2"
)], na.rm = TRUE)

df_complete$version12_w3 <- rowMeans(df_complete[, c("risk_sick_self_w3",
                                                     "risk_infection_general_w3",
                                                     "risk_infection_self_w3"
)], na.rm = TRUE)

df_complete$version12_w4 <- rowMeans(df_complete[, c("risk_sick_self_w4",
                                                     "risk_infection_general_w4",
                                                     "risk_infection_self_w4"
)], na.rm = TRUE)


RICLPM <- '
  # Create between components (random intercepts)
  RIx =~ 1*version12_w1 + 1*version12_w2 + 1*version12_w3 + 1*version12_w4
  RIy =~ 1*compliance_general_w1 + 1*compliance_general_w2 + 1*compliance_general_w3 + 1*compliance_general_w4
  
  # Create within-person centered variables
  wx1 =~ 1*version12_w1
  wx2 =~ 1*version12_w2
  wx3 =~ 1*version12_w3 
  wx4 =~ 1*version12_w4
  wy1 =~ 1*compliance_general_w1
  wy2 =~ 1*compliance_general_w2
  wy3 =~ 1*compliance_general_w3
  wy4 =~ 1*compliance_general_w4

  # Estimate lagged effects between within-person centered variables
  wx2 + wy2 ~ wx1 + wy1
  wx3 + wy3 ~ wx2 + wy2
  wx4 + wy4 ~ wx3 + wy3

  # Estimate covariance between within-person centered variables at first wave
  wx1 ~~ wy1 # Covariance
  
  # Estimate covariances between residuals of within-person centered variables 
  # (i.e., innovations)
  wx2 ~~ wy2
  wx3 ~~ wy3
  wx4 ~~ wy4
  
  # Estimate variance and covariance of random intercepts
  RIx ~~ RIx
  RIy ~~ RIy
  RIx ~~ RIy

  # Estimate (residual) variance of within-person centered variables
  wx1 ~~ wx1 # Variances
  wy1 ~~ wy1 
  wx2 ~~ wx2 # Residual variances
  wy2 ~~ wy2 
  wx3 ~~ wx3 
  wy3 ~~ wy3 
  wx4 ~~ wx4 
  wy4 ~~ wy4 
'
V12 <- lavaan(RICLPM, 
              data = df_complete, 
              missing = 'ML', 
              meanstructure = T, 
              int.ov.free = T
) 
summary(V12, fit.measures = TRUE, standardized = T)


#Version 13: On index of items for perceived risk of change to daily life, risk infection self, and infection general

df_complete$version13_w1 <- rowMeans(df_complete[, c("risk_change_self_w1",
                                                     "risk_infection_general_w1",
                                                     "risk_infection_self_w1"
)], na.rm = TRUE)


df_complete$version13_w2 <- rowMeans(df_complete[, c("risk_change_self_w2",
                                                     "risk_infection_general_w2",
                                                     "risk_infection_self_w2"
)], na.rm = TRUE)

df_complete$version13_w3 <- rowMeans(df_complete[, c("risk_change_self_w3",
                                                     "risk_infection_general_w3",
                                                     "risk_infection_self_w3"
)], na.rm = TRUE)

df_complete$version13_w4 <- rowMeans(df_complete[, c("risk_change_self_w4",
                                                     "risk_infection_general_w4",
                                                     "risk_infection_self_w4"
)], na.rm = TRUE)


RICLPM <- '
  # Create between components (random intercepts)
  RIx =~ 1*version13_w1 + 1*version13_w2 + 1*version13_w3 + 1*version13_w4
  RIy =~ 1*compliance_general_w1 + 1*compliance_general_w2 + 1*compliance_general_w3 + 1*compliance_general_w4
  
  # Create within-person centered variables
  wx1 =~ 1*version13_w1
  wx2 =~ 1*version13_w2
  wx3 =~ 1*version13_w3 
  wx4 =~ 1*version13_w4
  wy1 =~ 1*compliance_general_w1
  wy2 =~ 1*compliance_general_w2
  wy3 =~ 1*compliance_general_w3
  wy4 =~ 1*compliance_general_w4

  # Estimate lagged effects between within-person centered variables
  wx2 + wy2 ~ wx1 + wy1
  wx3 + wy3 ~ wx2 + wy2
  wx4 + wy4 ~ wx3 + wy3

  # Estimate covariance between within-person centered variables at first wave
  wx1 ~~ wy1 # Covariance
  
  # Estimate covariances between residuals of within-person centered variables 
  # (i.e., innovations)
  wx2 ~~ wy2
  wx3 ~~ wy3
  wx4 ~~ wy4
  
  # Estimate variance and covariance of random intercepts
  RIx ~~ RIx
  RIy ~~ RIy
  RIx ~~ RIy

  # Estimate (residual) variance of within-person centered variables
  wx1 ~~ wx1 # Variances
  wy1 ~~ wy1 
  wx2 ~~ wx2 # Residual variances
  wy2 ~~ wy2 
  wx3 ~~ wx3 
  wy3 ~~ wy3 
  wx4 ~~ wx4 
  wy4 ~~ wy4 
'
V13 <- lavaan(RICLPM, 
              data = df_complete, 
              missing = 'ML', 
              meanstructure = T, 
              int.ov.free = T
) 
summary(V13, fit.measures = TRUE, standardized = T)


#Version 14: On index of items for perceived risk of change to daily life, risk sick self, and infection general

df_complete$version14_w1 <- rowMeans(df_complete[, c("risk_change_self_w1",
                                                     "risk_infection_general_w1",
                                                     "risk_sick_self_w1"
)], na.rm = TRUE)


df_complete$version14_w2 <- rowMeans(df_complete[, c("risk_change_self_w2",
                                                     "risk_infection_general_w2",
                                                     "risk_sick_self_w2"
)], na.rm = TRUE)

df_complete$version14_w3 <- rowMeans(df_complete[, c("risk_change_self_w3",
                                                     "risk_infection_general_w3",
                                                     "risk_sick_self_w3"
)], na.rm = TRUE)

df_complete$version14_w4 <- rowMeans(df_complete[, c("risk_change_self_w4",
                                                     "risk_infection_general_w4",
                                                     "risk_sick_self_w4"
)], na.rm = TRUE)


RICLPM <- '
  # Create between components (random intercepts)
  RIx =~ 1*version14_w1 + 1*version14_w2 + 1*version14_w3 + 1*version14_w4
  RIy =~ 1*compliance_general_w1 + 1*compliance_general_w2 + 1*compliance_general_w3 + 1*compliance_general_w4
  
  # Create within-person centered variables
  wx1 =~ 1*version14_w1
  wx2 =~ 1*version14_w2
  wx3 =~ 1*version14_w3 
  wx4 =~ 1*version14_w4
  wy1 =~ 1*compliance_general_w1
  wy2 =~ 1*compliance_general_w2
  wy3 =~ 1*compliance_general_w3
  wy4 =~ 1*compliance_general_w4

  # Estimate lagged effects between within-person centered variables
  wx2 + wy2 ~ wx1 + wy1
  wx3 + wy3 ~ wx2 + wy2
  wx4 + wy4 ~ wx3 + wy3

  # Estimate covariance between within-person centered variables at first wave
  wx1 ~~ wy1 # Covariance
  
  # Estimate covariances between residuals of within-person centered variables 
  # (i.e., innovations)
  wx2 ~~ wy2
  wx3 ~~ wy3
  wx4 ~~ wy4
  
  # Estimate variance and covariance of random intercepts
  RIx ~~ RIx
  RIy ~~ RIy
  RIx ~~ RIy

  # Estimate (residual) variance of within-person centered variables
  wx1 ~~ wx1 # Variances
  wy1 ~~ wy1 
  wx2 ~~ wx2 # Residual variances
  wy2 ~~ wy2 
  wx3 ~~ wx3 
  wy3 ~~ wy3 
  wx4 ~~ wx4 
  wy4 ~~ wy4 
'
V14 <- lavaan(RICLPM, 
              data = df_complete, 
              missing = 'ML', 
              meanstructure = T, 
              int.ov.free = T
) 
summary(V14, fit.measures = TRUE, standardized = T)


#Version 15: On index of items for perceived risk of change to daily life, risk sick self, and infection self

df_complete$version15_w1 <- rowMeans(df_complete[, c("risk_change_self_w1",
                                                     "risk_infection_self_w1",
                                                     "risk_sick_self_w1"
)], na.rm = TRUE)


df_complete$version15_w2 <- rowMeans(df_complete[, c("risk_change_self_w2",
                                                     "risk_infection_self_w2",
                                                     "risk_sick_self_w2"
)], na.rm = TRUE)

df_complete$version15_w3 <- rowMeans(df_complete[, c("risk_change_self_w3",
                                                     "risk_infection_self_w3",
                                                     "risk_sick_self_w3"
)], na.rm = TRUE)

df_complete$version15_w4 <- rowMeans(df_complete[, c("risk_change_self_w4",
                                                     "risk_infection_self_w4",
                                                     "risk_sick_self_w4"
)], na.rm = TRUE)


RICLPM <- '
  # Create between components (random intercepts)
  RIx =~ 1*version15_w1 + 1*version15_w2 + 1*version15_w3 + 1*version15_w4
  RIy =~ 1*compliance_general_w1 + 1*compliance_general_w2 + 1*compliance_general_w3 + 1*compliance_general_w4
  
  # Create within-person centered variables
  wx1 =~ 1*version15_w1
  wx2 =~ 1*version15_w2
  wx3 =~ 1*version15_w3 
  wx4 =~ 1*version15_w4
  wy1 =~ 1*compliance_general_w1
  wy2 =~ 1*compliance_general_w2
  wy3 =~ 1*compliance_general_w3
  wy4 =~ 1*compliance_general_w4

  # Estimate lagged effects between within-person centered variables
  wx2 + wy2 ~ wx1 + wy1
  wx3 + wy3 ~ wx2 + wy2
  wx4 + wy4 ~ wx3 + wy3

  # Estimate covariance between within-person centered variables at first wave
  wx1 ~~ wy1 # Covariance
  
  # Estimate covariances between residuals of within-person centered variables 
  # (i.e., innovations)
  wx2 ~~ wy2
  wx3 ~~ wy3
  wx4 ~~ wy4
  
  # Estimate variance and covariance of random intercepts
  RIx ~~ RIx
  RIy ~~ RIy
  RIx ~~ RIy

  # Estimate (residual) variance of within-person centered variables
  wx1 ~~ wx1 # Variances
  wy1 ~~ wy1 
  wx2 ~~ wx2 # Residual variances
  wy2 ~~ wy2 
  wx3 ~~ wx3 
  wy3 ~~ wy3 
  wx4 ~~ wx4 
  wy4 ~~ wy4 
'
V15 <- lavaan(RICLPM, 
              data = df_complete, 
              missing = 'ML', 
              meanstructure = T, 
              int.ov.free = T
) 
summary(V15, fit.measures = TRUE, standardized = T)
