# Supplementary material for: Relationship between perceived risk and compliance with infection control measures during the first year of a pandemic
Source: PeerJ. 2026 Feb 19;14:e20554. doi: 10.7717/peerj.20554 (PMC12925416; doi:10.7717/peerj.20554)
Supplement: Supplemental Information 4 [file peerj-14-20554-s004.r]

#install.packages("lavaan")
library(lavaan)


RICLPM <- '
  # Create between components (random intercepts)
  RIx =~ 1*perceived_risk_w1 + 1*perceived_risk_w2 + 1*perceived_risk_w3 + 1*perceived_risk_w4
  RIy =~ 1*compliance_general_w1 + 1*compliance_general_w2 + 1*compliance_general_w3 + 1*compliance_general_w4
  
  # Create within-person centered variables
  wx1 =~ 1*perceived_risk_w1
  wx2 =~ 1*perceived_risk_w2
  wx3 =~ 1*perceived_risk_w3 
  wx4 =~ 1*perceived_risk_w4
  wy1 =~ 1*compliance_general_w1
  wy2 =~ 1*compliance_general_w2
  wy3 =~ 1*compliance_general_w3
  wy4 =~ 1*compliance_general_w4

  # Estimate lagged effects between within-person centered variables
  wx2 + wy2 ~ wx1 + wy1
  wx3 + wy3 ~ wx2 + wy2
  wx4 + wy4 ~ wx3 + wy3

  # Estimate covariance between within-person centered variables at first wave
  wx1 ~~ wy1 # Covariance
  
  # Estimate covariances between residuals of within-person centered variables 
  # (i.e., innovations)
  wx2 ~~ wy2
  wx3 ~~ wy3
  wx4 ~~ wy4
  
  # Estimate variance and covariance of random intercepts
  RIx ~~ RIx
  RIy ~~ RIy
  RIx ~~ RIy

  # Estimate (residual) variance of within-person centered variables
  wx1 ~~ wx1 # Variances
  wy1 ~~ wy1 
  wx2 ~~ wx2 # Residual variances
  wy2 ~~ wy2 
  wx3 ~~ wx3 
  wy3 ~~ wy3 
  wx4 ~~ wx4 
  wy4 ~~ wy4 
'
RICLPM.fit <- lavaan(RICLPM, 
                          data = df_complete, 
                          missing = 'ML', 
                          meanstructure = T, 
                          int.ov.free = T
) 
summary(RICLPM.fit, fit.measures = TRUE, standardized = T)
